# Supplementary material for: Redetermination of the cubic struvite analogue Cs[Mg(OH2)6](AsO4)
Source: Acta Crystallogr Sect E Struct Rep Online. 2008 Dec 20;65(Pt 1):i2. doi: 10.1107/S1600536808043171 (PMC2967843; doi:10.1107/S1600536808043171)
Supplement: Supplementary file 1 [file e-65-000i2-sup1.cif]

##############################################################################
###                                                                        ###
###        Electronic paper (Acta Crystallographica Section E)             ###
###                                                                        ###
##############################################################################
#                                                                            #
# This CIF contains the data in a paper accepted for publication in Acta     #
# Crystallographica Section E. It conforms to the requirements of Notes      #
# for Authors for Section E, and has been peer reviewed under the auspices   #
# of the IUCr Commission on Journals.                                        #
#                                                                            #
# Full details of the Crystallographic Information File format               #
# are given in the paper "The Crystallographic Information File (CIF):       #
# a New Standard Archive File for Crystallography" by S. R. Hall, F. H.      #
# Allen and I. D. Brown [Acta Cryst. (1991), A47, 655-685].                  #
#                                                                            #
# The current version of the core CIF dictionary is obtainable from          #
# ftp://ftp.iucr.org/pub/cif_core.dic. The current version number is 2.4.    #
#                                                                            #
# Software is freely available for graphical display of the structure(s) in  #
# this CIF.  For information consult the CIF home page http://www.iucr.org/  #
# cif/home.html                                                              #
#                                                                            #
# This file may be used for bona fide research purposes within the           #
# scientific community so long as proper attribution is given to the journal # 
# article from which it was obtained.                                        #
#                                                                            #
##############################################################################
                                             
data_I
_audit_creation_method     SHELXL-97
_chemical_name_systematic
;
Caesium hexaquamagnesium orthoarsenate(V)
;
_chemical_name_common     ?
_chemical_formula_moiety     ?
_chemical_formula_sum     'As Cs H12 Mg O10'
_chemical_formula_structural     'Cs [Mg (H2 O)6] (As O4)'
_chemical_formula_iupac     'Cs [Mg (H2 O)6] (As O4)'
_chemical_formula_weight     404.24
_chemical_melting_point     ?
_symmetry_cell_setting     'cubic'
_symmetry_space_group_name_H-M     'F -4 3 m'
_symmetry_space_group_name_Hall     'F -4 2 3'
loop_
    _symmetry_equiv_pos_as_xyz
    'x, y, z'
    '-x, -y, z'
    '-x, y, -z'
    'x, -y, -z'
    'z, x, y'
    'z, -x, -y'
    '-z, -x, y'
    '-z, x, -y'
    'y, z, x'
    '-y, z, -x'
    'y, -z, -x'
    '-y, -z, x'
    'y, x, z'
    '-y, -x, z'
    'y, -x, -z'
    '-y, x, -z'
    'x, z, y'
    '-x, z, -y'
    '-x, -z, y'
    'x, -z, -y'
    'z, y, x'
    'z, -y, -x'
    '-z, y, -x'
    '-z, -y, x'
    'x, y+1/2, z+1/2'
    '-x, -y+1/2, z+1/2'
    '-x, y+1/2, -z+1/2'
    'x, -y+1/2, -z+1/2'
    'z, x+1/2, y+1/2'
    'z, -x+1/2, -y+1/2'
    '-z, -x+1/2, y+1/2'
    '-z, x+1/2, -y+1/2'
    'y, z+1/2, x+1/2'
    '-y, z+1/2, -x+1/2'
    'y, -z+1/2, -x+1/2'
    '-y, -z+1/2, x+1/2'
    'y, x+1/2, z+1/2'
    '-y, -x+1/2, z+1/2'
    'y, -x+1/2, -z+1/2'
    '-y, x+1/2, -z+1/2'
    'x, z+1/2, y+1/2'
    '-x, z+1/2, -y+1/2'
    '-x, -z+1/2, y+1/2'
    'x, -z+1/2, -y+1/2'
    'z, y+1/2, x+1/2'
    'z, -y+1/2, -x+1/2'
    '-z, y+1/2, -x+1/2'
    '-z, -y+1/2, x+1/2'
    'x+1/2, y, z+1/2'
    '-x+1/2, -y, z+1/2'
    '-x+1/2, y, -z+1/2'
    'x+1/2, -y, -z+1/2'
    'z+1/2, x, y+1/2'
    'z+1/2, -x, -y+1/2'
    '-z+1/2, -x, y+1/2'
    '-z+1/2, x, -y+1/2'
    'y+1/2, z, x+1/2'
    '-y+1/2, z, -x+1/2'
    'y+1/2, -z, -x+1/2'
    '-y+1/2, -z, x+1/2'
    'y+1/2, x, z+1/2'
    '-y+1/2, -x, z+1/2'
    'y+1/2, -x, -z+1/2'
    '-y+1/2, x, -z+1/2'
    'x+1/2, z, y+1/2'
    '-x+1/2, z, -y+1/2'
    '-x+1/2, -z, y+1/2'
    'x+1/2, -z, -y+1/2'
    'z+1/2, y, x+1/2'
    'z+1/2, -y, -x+1/2'
    '-z+1/2, y, -x+1/2'
    '-z+1/2, -y, x+1/2'
    'x+1/2, y+1/2, z'
    '-x+1/2, -y+1/2, z'
    '-x+1/2, y+1/2, -z'
    'x+1/2, -y+1/2, -z'
    'z+1/2, x+1/2, y'
    'z+1/2, -x+1/2, -y'
    '-z+1/2, -x+1/2, y'
    '-z+1/2, x+1/2, -y'
    'y+1/2, z+1/2, x'
    '-y+1/2, z+1/2, -x'
    'y+1/2, -z+1/2, -x'
    '-y+1/2, -z+1/2, x'
    'y+1/2, x+1/2, z'
    '-y+1/2, -x+1/2, z'
    'y+1/2, -x+1/2, -z'
    '-y+1/2, x+1/2, -z'
    'x+1/2, z+1/2, y'
    '-x+1/2, z+1/2, -y'
    '-x+1/2, -z+1/2, y'
    'x+1/2, -z+1/2, -y'
    'z+1/2, y+1/2, x'
    'z+1/2, -y+1/2, -x'
    '-z+1/2, y+1/2, -x'
    '-z+1/2, -y+1/2, x'
_cell_length_a     10.1609(5)
_cell_length_b     10.1609(5)
_cell_length_c     10.1609(5)
_cell_angle_alpha     90.00
_cell_angle_beta     90.00
_cell_angle_gamma     90.00
_cell_volume     1049.05(9)
_cell_formula_units_Z     4
_cell_measurement_reflns_used     25
_cell_measurement_theta_min     11.386
_cell_measurement_theta_max     12.706
_cell_measurement_temperature     293(2)
_exptl_crystal_description     octahedron
_exptl_crystal_colour     colourless
_exptl_crystal_size_max     0.18
_exptl_crystal_size_mid     0.18
_exptl_crystal_size_min     0.18
_exptl_crystal_density_diffrn     2.559
_exptl_crystal_density_meas     ?
_exptl_crystal_density_method     'not measured'
_exptl_crystal_F_000     768
loop_
    _exptl_crystal_face_index_h
    _exptl_crystal_face_index_k
    _exptl_crystal_face_index_l
    _exptl_crystal_face_perp_dist
    1.00 1.00 1.00 0.0900
    1.00 -1.00 1.00 0.0900
    1.00 1.00 -1.00 0.0900
    -1.00 1.00 1.00 0.0900
    -1.00 -1.00 1.00 0.0900
    -1.00 1.00 -1.00 0.0900
    1.00 -1.00 -1.00 0.0900
    -1.00 -1.00 -1.00 0.0900
_exptl_absorpt_coefficient_mu     6.748
_exptl_absorpt_correction_type     integration
_exptl_absorpt_process_details
;
(SHELXTL; Sheldrick, 2008)
;
_exptl_absorpt_correction_T_min     0.3414
_exptl_absorpt_correction_T_max     0.3821
_exptl_special_details
;
;
_diffrn_ambient_temperature     293(2)
_diffrn_radiation_type     MoK\a
_diffrn_radiation_wavelength     0.71073
_diffrn_radiation_source     'fine-focus sealed tube'
_diffrn_radiation_monochromator     graphite
_diffrn_measurement_device_type     'Enraf--Nonius CAD-4'
_diffrn_measurement_method     '\w/2\q'
_diffrn_detector_area_resol_mean     ?
_diffrn_reflns_number     3332
_diffrn_reflns_av_R_equivalents     0.0368
_diffrn_reflns_av_sigmaI/netI     0.0117
_diffrn_reflns_theta_min     3.47
_diffrn_reflns_theta_max     30.93
_diffrn_reflns_theta_full     30.93
_diffrn_measured_fraction_theta_max     1.000
_diffrn_measured_fraction_theta_full     1.000
_diffrn_reflns_limit_h_min     -14
_diffrn_reflns_limit_h_max     14
_diffrn_reflns_limit_k_min     -14
_diffrn_reflns_limit_k_max     14
_diffrn_reflns_limit_l_min     -14
_diffrn_reflns_limit_l_max     14
_diffrn_standards_number     3
_diffrn_standards_interval_count     ?
_diffrn_standards_interval_time     200
_diffrn_standards_decay_%     0
_refine_special_details
;
Refinement of <i>F</i>^2^ against ALL reflections. The weighted <i>R</i>-factor
<i>wR</i> and goodness of fit <i>S</i> are based on <i>F</i>^2^, conventional
<i>R</i>-factors <i>R</i> are based on <i>F</i>, with <i>F</i> set to zero for
negative <i>F</i>^2^. The threshold expression of <i>F</i>^2^ >
\s(<i>F</i>^2^) is used only for calculating <i>R</i>-factors(gt) <i>etc</i>.
and is not relevant to the choice of reflections for refinement.
<i>R</i>-factors based on <i>F</i>^2^ are statistically about twice as large
as those based on <i>F</i>, and <i>R</i>- factors based on ALL data will be
even larger.
;
_reflns_number_total     208
_reflns_number_gt     207
_reflns_threshold_expression     'I>2\s(I)'
_refine_ls_structure_factor_coef     Fsqd
_refine_ls_matrix_type     full
_refine_ls_R_factor_all     0.0165
_refine_ls_R_factor_gt     0.0162
_refine_ls_wR_factor_gt     0.0378
_refine_ls_wR_factor_ref     0.0383
_refine_ls_goodness_of_fit_ref     1.140
_refine_ls_restrained_S_all     1.147
_refine_ls_number_reflns     208
_refine_ls_number_parameters     15
_refine_ls_number_restraints     1
_refine_ls_hydrogen_treatment     mixed
_refine_ls_weighting_scheme     calc
_refine_ls_weighting_details
                           'w=1/[\s^2^(Fo^2^)+5.0469P] where P=(Fo^2^+2Fc^2^)/3'
_atom_sites_solution_hydrogens     ?
_atom_sites_solution_primary     isomor
_atom_sites_solution_secondary     ?
_refine_ls_shift/su_max     0.000
_refine_ls_shift/su_mean     0.000
_refine_diff_density_max     0.501
_refine_diff_density_min     -0.484
_refine_ls_extinction_method     SHELXL
_refine_ls_extinction_coef     0.00144(17)
_refine_ls_extinction_expression
                                  'Fc^*^=kFc[1+0.001xFc^2^\l^3^/sin(2\q)]^-1/4^'
_refine_ls_abs_structure_details     'Flack (1983), 90 Friedel pairs'
_refine_ls_abs_structure_Flack     0.01(4)
loop_
    _atom_type_symbol
    _atom_type_description
    _atom_type_scat_dispersion_real
    _atom_type_scat_dispersion_imag
    _atom_type_scat_source
    'O' 'O' 0.0106 0.0060
                         'International Tables Vol C Tables 4.2.6.8 and 6.1.1.4'
    'H' 'H' 0.0000 0.0000
                         'International Tables Vol C Tables 4.2.6.8 and 6.1.1.4'
    'Mg' 'Mg' 0.0486 0.0363
                         'International Tables Vol C Tables 4.2.6.8 and 6.1.1.4'
    'As' 'As' 0.0499 2.0058
                         'International Tables Vol C Tables 4.2.6.8 and 6.1.1.4'
    'Cs' 'Cs' -0.3680 2.1192
                         'International Tables Vol C Tables 4.2.6.8 and 6.1.1.4'
_computing_data_collection     'CAD-4 Software (Enraf--Nonius, 1989)'
_computing_cell_refinement     'CAD-4 Software (Enraf--Nonius, 1989)'
_computing_data_reduction     'HELENA implemented in PLATON (Spek, 2003)'
_computing_structure_solution     'coordinates taken from an isotypic compound'
_computing_structure_refinement     'SHELXL97 (Sheldrick, 2008)'
_computing_molecular_graphics     'ATOMS (Dowty, 2004)'
_computing_publication_material     'SHELXL97 (Sheldrick, 2008)'
loop_
    _atom_site_type_symbol
    _atom_site_label
    _atom_site_fract_x
    _atom_site_fract_y
    _atom_site_fract_z
    _atom_site_U_iso_or_equiv
    _atom_site_adp_type
    _atom_site_calc_flag
    _atom_site_refinement_flags
    _atom_site_occupancy
    _atom_site_disorder_assembly
    _atom_site_disorder_group
    Cs Cs1 0.7500 0.7500 0.7500 0.0599(3) Uani d S 1 . .
    Mg Mg1 0.0000 0.0000 0.0000 0.0250(6) Uani d S 1 . .
    As As1 0.2500 0.2500 0.2500 0.0201(2) Uani d S 1 . .
    O O1 0.2031(3) 0.0000 0.0000 0.0508(8) Uani d SD 1 . .
    O O2 0.34550(19) 0.34550(19) 0.34550(19) 0.0269(7) Uani d S 1 . .
    H H1 0.249(3) 0.045(2) 0.045(2) 0.053(12) Uiso d SD 1 . .
loop_
    _atom_site_aniso_label
    _atom_site_aniso_U_11
    _atom_site_aniso_U_22
    _atom_site_aniso_U_33
    _atom_site_aniso_U_12
    _atom_site_aniso_U_13
    _atom_site_aniso_U_23
    Cs1 0.0599(3) 0.0599(3) 0.0599(3) 0.000 0.000 0.000
    Mg1 0.0250(6) 0.0250(6) 0.0250(6) 0.000 0.000 0.000
    As1 0.0201(2) 0.0201(2) 0.0201(2) 0.000 0.000 0.000
    O1 0.0259(13) 0.0632(13) 0.0632(13) 0.000 0.000 -0.033(2)
    O2 0.0269(7) 0.0269(7) 0.0269(7) -0.0036(7) -0.0036(7) -0.0036(7)
_geom_special_details
;
All e.s.d.'s (except the e.s.d. in the dihedral angle between two l.s. planes)
are estimated using the full covariance matrix. The cell e.s.d.'s are taken
into account individually in the estimation of e.s.d.'s in distances, angles
and torsion angles; correlations between e.s.d.'s in cell parameters are only
used when they are defined by crystal symmetry. An approximate (isotropic)
treatment of cell e.s.d.'s is used for estimating e.s.d.'s involving l.s.
planes.
;
loop_
    _geom_bond_atom_site_label_1
    _geom_bond_atom_site_label_2
    _geom_bond_site_symmetry_2
    _geom_bond_distance
    _geom_bond_publ_flag
    Cs1 O1 10_666 3.6239(5) ?
    Cs1 O1 6_666 3.6239(5) ?
    Cs1 O1 2_666 3.6239(5) y
    Cs1 O1 82_556 3.6239(5) ?
    Cs1 O1 54_565 3.6239(5) ?
    Cs1 O1 26_655 3.6239(5) ?
    Cs1 O1 57_565 3.6239(5) ?
    Cs1 O1 33_655 3.6239(5) ?
    Cs1 O1 73_556 3.6239(5) ?
    Cs1 O1 29_655 3.6239(5) ?
    Cs1 O1 77_556 3.6239(5) ?
    Cs1 O1 49_565 3.6239(5) ?
    Mg1 O1 10 2.064(3) ?
    Mg1 O1 9 2.064(3) ?
    Mg1 O1 6 2.064(3) ?
    Mg1 O1 5 2.064(3) ?
    Mg1 O1 2 2.064(3) ?
    Mg1 O1 . 2.064(3) y
    As1 O2 . 1.681(3) y
    As1 O2 51 1.681(3) ?
    As1 O2 28 1.681(3) ?
    As1 O2 74 1.681(3) ?
    O1 H1 . 0.79(2) ?
loop_
    _geom_angle_atom_site_label_1
    _geom_angle_atom_site_label_2
    _geom_angle_atom_site_label_3
    _geom_angle_site_symmetry_1
    _geom_angle_site_symmetry_3
    _geom_angle
    _geom_angle_publ_flag
    O1 Cs1 O1 10_666 6_666 47.49(8) ?
    O1 Cs1 O1 10_666 2_666 47.49(8) ?
    O1 Cs1 O1 6_666 2_666 47.49(8) ?
    O1 Cs1 O1 10_666 82_556 164.89(10) ?
    O1 Cs1 O1 6_666 82_556 119.430(7) ?
    O1 Cs1 O1 2_666 82_556 119.429(7) ?
    O1 Cs1 O1 10_666 54_565 119.429(8) ?
    O1 Cs1 O1 6_666 54_565 164.89(10) ?
    O1 Cs1 O1 2_666 54_565 119.429(7) ?
    O1 Cs1 O1 82_556 54_565 72.12(8) ?
    O1 Cs1 O1 10_666 26_655 119.429(8) ?
    O1 Cs1 O1 6_666 26_655 119.429(8) ?
    O1 Cs1 O1 2_666 26_655 164.89(10) ?
    O1 Cs1 O1 82_556 26_655 72.12(8) ?
    O1 Cs1 O1 54_565 26_655 72.12(8) ?
    O1 Cs1 O1 10_666 57_565 90.991(13) ?
    O1 Cs1 O1 6_666 57_565 119.430(7) ?
    O1 Cs1 O1 2_666 57_565 72.12(8) ?
    O1 Cs1 O1 82_556 57_565 90.991(13) ?
    O1 Cs1 O1 54_565 57_565 47.49(8) ?
    O1 Cs1 O1 26_655 57_565 119.429(8) ?
    O1 Cs1 O1 10_666 33_655 90.991(13) ?
    O1 Cs1 O1 6_666 33_655 72.12(8) ?
    O1 Cs1 O1 2_666 33_655 119.430(7) ?
    O1 Cs1 O1 82_556 33_655 90.991(13) ?
    O1 Cs1 O1 54_565 33_655 119.429(8) ?
    O1 Cs1 O1 26_655 33_655 47.49(8) ?
    O1 Cs1 O1 57_565 33_655 164.89(10) ?
    O1 Cs1 O1 10_666 73_556 119.429(7) ?
    O1 Cs1 O1 6_666 73_556 72.12(8) ?
    O1 Cs1 O1 2_666 73_556 90.991(13) ?
    O1 Cs1 O1 82_556 73_556 47.49(8) ?
    O1 Cs1 O1 54_565 73_556 119.429(8) ?
    O1 Cs1 O1 26_655 73_556 90.991(13) ?
    O1 Cs1 O1 57_565 73_556 119.429(8) ?
    O1 Cs1 O1 33_655 73_556 72.12(8) ?
    O1 Cs1 O1 10_666 29_655 72.12(8) ?
    O1 Cs1 O1 6_666 29_655 90.991(13) ?
    O1 Cs1 O1 2_666 29_655 119.430(7) ?
    O1 Cs1 O1 82_556 29_655 119.429(8) ?
    O1 Cs1 O1 54_565 29_655 90.991(13) ?
    O1 Cs1 O1 26_655 29_655 47.49(8) ?
    O1 Cs1 O1 57_565 29_655 119.429(7) ?
    O1 Cs1 O1 33_655 29_655 47.49(8) ?
    O1 Cs1 O1 73_556 29_655 119.429(7) ?
    O1 Cs1 O1 10_666 77_556 119.430(7) ?
    O1 Cs1 O1 6_666 77_556 90.991(13) ?
    O1 Cs1 O1 2_666 77_556 72.12(8) ?
    O1 Cs1 O1 82_556 77_556 47.49(8) ?
    O1 Cs1 O1 54_565 77_556 90.991(13) ?
    O1 Cs1 O1 26_655 77_556 119.429(8) ?
    O1 Cs1 O1 57_565 77_556 72.12(8) ?
    O1 Cs1 O1 33_655 77_556 119.429(7) ?
    O1 Cs1 O1 73_556 77_556 47.49(8) ?
    O1 Cs1 O1 29_655 77_556 164.89(10) ?
    O1 Cs1 O1 10_666 49_565 72.12(8) ?
    O1 Cs1 O1 6_666 49_565 119.429(7) ?
    O1 Cs1 O1 2_666 49_565 90.991(13) ?
    O1 Cs1 O1 82_556 49_565 119.429(8) ?
    O1 Cs1 O1 54_565 49_565 47.49(8) ?
    O1 Cs1 O1 26_655 49_565 90.991(13) ?
    O1 Cs1 O1 57_565 49_565 47.49(8) ?
    O1 Cs1 O1 33_655 49_565 119.429(7) ?
    O1 Cs1 O1 73_556 49_565 164.89(10) ?
    O1 Cs1 O1 29_655 49_565 72.12(8) ?
    O1 Cs1 O1 77_556 49_565 119.429(8) ?
    O1 Mg1 O1 10 9 180.0 ?
    O1 Mg1 O1 10 6 90.0 ?
    O1 Mg1 O1 9 6 90.0 ?
    O1 Mg1 O1 10 5 90.0 ?
    O1 Mg1 O1 9 5 90.0 ?
    O1 Mg1 O1 6 5 180.0 ?
    O1 Mg1 O1 10 2 90.0 ?
    O1 Mg1 O1 9 2 90.0 ?
    O1 Mg1 O1 6 2 90.0 ?
    O1 Mg1 O1 5 2 90.0 ?
    O1 Mg1 O1 10 . 90.0 ?
    O1 Mg1 O1 9 . 90.0 ?
    O1 Mg1 O1 6 . 90.0 ?
    O1 Mg1 O1 5 . 90.0 ?
    O1 Mg1 O1 2 . 180.0 ?
    O2 As1 O2 . 51 109.5 ?
    O2 As1 O2 . 28 109.4710(10)
                              ?
    O2 As1 O2 51 28 109.5 ?
    O2 As1 O2 . 74 109.5 ?
    O2 As1 O2 51 74 109.5 ?
    O2 As1 O2 28 74 109.5 ?
    Mg1 O1 Cs1 . 73_444 97.56(5) ?
    Mg1 O1 Cs1 . 49_444 97.56(5) ?
    Cs1 O1 Cs1 73_444 49_444 164.89(10) ?
    Mg1 O1 H1 . . 126(3) ?
    Cs1 O1 H1 73_444 . 85.6(3) ?
    Cs1 O1 H1 49_444 . 85.6(3) ?
loop_
    _geom_hbond_atom_site_label_D
    _geom_hbond_atom_site_label_H
    _geom_hbond_atom_site_label_A
    _geom_hbond_site_symmetry_A
    _geom_hbond_distance_DH
    _geom_hbond_distance_HA
    _geom_hbond_distance_DA
    _geom_hbond_angle_DHA
    _geom_hbond_publ_flag
    O1 H1 O2 28 0.79(2) 1.86(2) 2.650(2) 176(4) y
data_global
_journal_date_recd_electronic     2008-12-18
_journal_date_accepted     2008-12-18
_journal_name_full     'Acta Crystallographica, Section E'
_journal_year     2009
_journal_volume     65
_journal_issue      1
_journal_page_first     i2
_journal_page_last     i2
_journal_paper_category     QI
_journal_coeditor_code     HB2885
_publ_contact_author_name
;
Matthias Weil
;
_publ_contact_author_address
;
Institute for Chemical Technologies and Analytics
Division of Structural Chemistry
Vienna University of Technology
Getreidemarkt 9/164-SC
A-1060 Vienna
Austria
;
_publ_contact_author_email     'mweil@mail.zserv.tuwien.ac.at'
_publ_contact_author_fax     '+43 1 58801 17199'
_publ_contact_author_phone     '+43 1 58801 17122'
_publ_section_title
;
Redetermination of the cubic struvite analogue Cs[Mg(OH~2~)~6~](AsO~4~)
;
loop_
    _publ_author_name
    _publ_author_address
    'Weil, Matthias'
;
Institute for Chemical Technologies and Analytics
Division of Structural Chemistry
Vienna University of Technology
Getreidemarkt 9/164-SC
A-1060 Vienna
Austria
;
