# Supplementary material for: Redetermination of the cubic struvite analogue Cs[Mg(OH2)6](AsO4)
Source: Acta Crystallogr Sect E Struct Rep Online. 2008 Dec 20;65(Pt 1):i2. doi: 10.1107/S1600536808043171 (PMC2967843; doi:10.1107/S1600536808043171)
Supplement: Supplementary file 2 [file e-65-000i2-Isup2.hkl]

# 
# h,k,l, Fc-squared, Fo-squared, sigma(Fo-squared) and status flag 
# 
data_I
_shelx_title ' test in F-43m' 
_shelx_refln_list_code          4 
_shelx_F_calc_maximum      373.59 
_exptl_crystal_F_000       768.00 
_reflns_d_resolution_high  0.6914 
 
loop_ 
 _symmetry_equiv_pos_as_xyz 
 'x, y, z' 
 '-x, -y, z' 
 '-x, y, -z' 
 'x, -y, -z' 
 'z, x, y' 
 'z, -x, -y' 
 '-z, -x, y' 
 '-z, x, -y' 
 'y, z, x' 
 '-y, z, -x' 
 'y, -z, -x' 
 '-y, -z, x' 
 'y, x, z' 
 '-y, -x, z' 
 'y, -x, -z' 
 '-y, x, -z' 
 'x, z, y' 
 '-x, z, -y' 
 '-x, -z, y' 
 'x, -z, -y' 
 'z, y, x' 
 'z, -y, -x' 
 '-z, y, -x' 
 '-z, -y, x' 
 'x, y+1/2, z+1/2' 
 '-x, -y+1/2, z+1/2' 
 '-x, y+1/2, -z+1/2' 
 'x, -y+1/2, -z+1/2' 
 'z, x+1/2, y+1/2' 
 'z, -x+1/2, -y+1/2' 
 '-z, -x+1/2, y+1/2' 
 '-z, x+1/2, -y+1/2' 
 'y, z+1/2, x+1/2' 
 '-y, z+1/2, -x+1/2' 
 'y, -z+1/2, -x+1/2' 
 '-y, -z+1/2, x+1/2' 
 'y, x+1/2, z+1/2' 
 '-y, -x+1/2, z+1/2' 
 'y, -x+1/2, -z+1/2' 
 '-y, x+1/2, -z+1/2' 
 'x, z+1/2, y+1/2' 
 '-x, z+1/2, -y+1/2' 
 '-x, -z+1/2, y+1/2' 
 'x, -z+1/2, -y+1/2' 
 'z, y+1/2, x+1/2' 
 'z, -y+1/2, -x+1/2' 
 '-z, y+1/2, -x+1/2' 
 '-z, -y+1/2, x+1/2' 
 'x+1/2, y, z+1/2' 
 '-x+1/2, -y, z+1/2' 
 '-x+1/2, y, -z+1/2' 
 'x+1/2, -y, -z+1/2' 
 'z+1/2, x, y+1/2' 
 'z+1/2, -x, -y+1/2' 
 '-z+1/2, -x, y+1/2' 
 '-z+1/2, x, -y+1/2' 
 'y+1/2, z, x+1/2' 
 '-y+1/2, z, -x+1/2' 
 'y+1/2, -z, -x+1/2' 
 '-y+1/2, -z, x+1/2' 
 'y+1/2, x, z+1/2' 
 '-y+1/2, -x, z+1/2' 
 'y+1/2, -x, -z+1/2' 
 '-y+1/2, x, -z+1/2' 
 'x+1/2, z, y+1/2' 
 '-x+1/2, z, -y+1/2' 
 '-x+1/2, -z, y+1/2' 
 'x+1/2, -z, -y+1/2' 
 'z+1/2, y, x+1/2' 
 'z+1/2, -y, -x+1/2' 
 '-z+1/2, y, -x+1/2' 
 '-z+1/2, -y, x+1/2' 
 'x+1/2, y+1/2, z' 
 '-x+1/2, -y+1/2, z' 
 '-x+1/2, y+1/2, -z' 
 'x+1/2, -y+1/2, -z' 
 'z+1/2, x+1/2, y' 
 'z+1/2, -x+1/2, -y' 
 '-z+1/2, -x+1/2, y' 
 '-z+1/2, x+1/2, -y' 
 'y+1/2, z+1/2, x' 
 '-y+1/2, z+1/2, -x' 
 'y+1/2, -z+1/2, -x' 
 '-y+1/2, -z+1/2, x' 
 'y+1/2, x+1/2, z' 
 '-y+1/2, -x+1/2, z' 
 'y+1/2, -x+1/2, -z' 
 '-y+1/2, x+1/2, -z' 
 'x+1/2, z+1/2, y' 
 '-x+1/2, z+1/2, -y' 
 '-x+1/2, -z+1/2, y' 
 'x+1/2, -z+1/2, -y' 
 'z+1/2, y+1/2, x' 
 'z+1/2, -y+1/2, -x' 
 '-z+1/2, y+1/2, -x' 
 '-z+1/2, -y+1/2, x' 
 
_cell_length_a    10.1609 
_cell_length_b    10.1609 
_cell_length_c    10.1609 
_cell_angle_alpha  90.000 
_cell_angle_beta   90.000 
_cell_angle_gamma  90.000 
 
_shelx_F_squared_multiplier     1.000 
 
loop_ 
 _refln_index_h 
 _refln_index_k 
 _refln_index_l 
 _refln_F_squared_calc 
 _refln_F_squared_meas 
 _refln_F_squared_sigma 
 _refln_observed_status 
  -1   1   1     5355.68     5326.95     90.80 o 
   1   1   1     5300.37     5175.57     87.72 o 
   0   0   2    57884.94    59097.30   1071.52 o 
  -2   2   2   139567.59   141294.98   1682.00 o 
   0   2   2    85009.06    83713.84    918.88 o 
   2   2   2   134979.70   136035.70   1474.84 o 
  -1   1   3     8046.74     8614.69     77.90 o 
   1   1   3     7957.82     8664.98     78.37 o 
  -3   3   3     1275.32     1428.98     41.74 o 
  -1   3   3     4933.74     5496.11     58.71 o 
   1   3   3     4792.73     5395.40     42.48 o 
   3   3   3     1178.26     1291.26     19.32 o 
   0   0   4   103622.05   103055.70   2002.00 o 
  -2   2   4    42295.96    42090.17    304.29 o 
   0   2   4    23421.45    22989.13    140.43 o 
   2   2   4    40141.41    39749.54    269.91 o 
  -4   4   4    34045.58    33780.44    487.89 o 
  -2   4   4    28016.93    27974.69    269.16 o 
   0   4   4    89202.85    88529.21    886.94 o 
   2   4   4    26978.70    27072.73    194.35 o 
   4   4   4    33003.65    32600.90    401.20 o 
  -1   1   5    10843.68    11336.27    127.29 o 
   1   1   5    11178.53    11559.50    116.04 o 
  -3   3   5      247.80      212.20      9.06 o 
  -1   3   5     2255.42     2371.52     19.82 o 
   1   3   5     2005.35     2132.39     18.09 o 
   3   3   5      309.71      235.50      7.36 o 
  -5   5   5     2934.48     2565.59     44.76 o 
  -3   5   5     1894.62     2190.49     33.07 o 
  -1   5   5     4276.33     4324.99     53.34 o 
   1   5   5     4735.89     4668.37     42.09 o 
   3   5   5     1566.69     1836.86     17.12 o 
   5   5   5     3431.66     2933.36     44.08 o 
   0   0   6     3859.94     3539.43     85.35 o 
  -2   2   6    25903.44    26012.71    220.19 o 
   0   2   6    33875.83    33591.24    250.54 o 
   2   2   6    26542.06    26629.08    236.13 o 
  -4   4   6     5528.88     5460.39     71.22 o 
  -2   4   6    27346.64    27025.68    172.25 o 
   0   4   6    16764.62    16390.85    106.05 o 
   2   4   6    27938.93    27686.61    139.14 o 
   4   4   6     5981.18     6072.15     56.15 o 
  -6   6   6     2440.07     2462.83    100.92 o 
  -4   6   6    10463.79    10310.27     61.95 o 
  -2   6   6    11467.27    11113.65    114.40 o 
   0   6   6    30046.07    29385.90    255.39 o 
   2   6   6    11095.26    10963.83    113.27 o 
   4   6   6    10421.51    10406.37     66.74 o 
   6   6   6     2191.47     2369.06     79.68 o 
  -1   1   7      430.98      436.84     10.66 o 
   1   1   7      427.07      427.02      8.38 o 
  -3   3   7     1572.58     1467.14     18.62 o 
  -1   3   7      180.31      168.10      6.40 o 
   1   3   7      309.36      269.45      5.99 o 
   3   3   7     1950.87     1820.44     19.87 o 
  -5   5   7      549.21      742.87     12.42 o 
  -3   5   7       88.49       63.79      9.07 o 
  -1   5   7      701.35      774.50      9.13 o 
   1   5   7      549.21      622.39      8.19 o 
   3   5   7      206.76      140.80      8.46 o 
   5   5   7      322.87      483.92     11.57 o 
  -7   7   7      415.07      376.19     40.73 o 
  -5   7   7       38.99       70.70     15.25 o 
  -3   7   7      249.73      329.79     13.19 o 
  -1   7   7      217.45      279.94     11.04 o 
   1   7   7      115.74      135.39     10.90 o 
   3   7   7      146.57      221.65     11.05 o 
   5   7   7       65.48       56.33     16.22 o 
   7   7   7      571.35      479.02     26.36 o 
   0   0   8    24907.70    25021.60    416.48 o 
  -2   2   8    11935.59    11971.07    127.75 o 
   0   2   8    12834.90    12475.46    109.58 o 
   2   2   8    13061.07    12951.60    149.80 o 
  -4   4   8     9979.05     9954.62    109.79 o 
  -2   4   8     9424.01     9371.18     68.60 o 
   0   4   8    15054.60    14964.87     80.67 o 
   2   4   8    10048.71     9993.66     57.31 o 
   4   4   8    10103.21    10140.23     76.66 o 
  -6   6   8     4553.57     4625.84     57.11 o 
  -4   6   8     4091.63     4110.07     45.88 o 
  -2   6   8     6920.51     6801.97     67.10 o 
   0   6   8     4516.84     4484.20     44.24 o 
   2   6   8     6715.82     6717.55     42.19 o 
   4   6   8     3971.37     4070.66     37.75 o 
   6   6   8     4710.35     4812.21     41.30 o 
  -8   8   8     1165.13     1282.05     35.09 o 
  -6   8   8     1897.53     1947.36     21.82 o 
  -4   8   8     3861.82     3725.27     58.31 o 
  -2   8   8     4453.70     4407.66     42.91 o 
   0   8   8     4688.23     4596.65     43.18 o 
   2   8   8     4043.38     3989.52     48.57 o 
   4   8   8     3485.78     3449.95     29.38 o 
   6   8   8     2036.78     2121.50     24.61 o 
   8   8   8     1282.85     1386.10     35.31 o 
  -1   1   9     1230.13     1244.02     16.07 o 
   1   1   9     1564.90     1574.84     19.43 o 
  -3   3   9      648.83      584.62     12.72 o 
  -1   3   9      102.35      131.33     12.66 o 
   1   3   9       46.99       46.77      9.17 o 
   3   3   9      912.38      826.64     13.14 o 
  -5   5   9     1007.75      905.10     15.70 o 
  -3   5   9      430.89      553.66     10.45 o 
  -1   5   9      494.47      503.32      8.58 o 
   1   5   9      773.98      751.70      9.23 o 
   3   5   9      263.30      352.33      8.50 o 
   5   5   9     1254.23     1140.36     16.40 o 
  -7   7   9      308.75      291.63     18.44 o 
  -5   7   9      555.82      635.04     11.21 o 
  -3   7   9      402.78      440.87     10.15 o 
  -1   7   9      479.40      526.62     10.13 o 
   1   7   9      292.46      334.22      9.62 o 
   3   7   9      320.74      372.00      9.93 o 
   5   7   9      426.58      500.44     12.99 o 
   7   7   9      416.48      374.74     15.98 o 
  -7   9   9       93.02       70.63     24.45 o 
  -5   9   9      256.98      249.86     15.95 o 
  -3   9   9      392.06      464.72     20.11 o 
  -1   9   9      296.46      250.82     15.17 o 
   1   9   9      379.95      341.99     20.10 o 
   3   9   9      230.68      246.21     18.13 o 
   5   9   9      385.18      354.07     16.47 o 
   7   9   9       92.89       74.56     23.03 o 
   0   0  10     5302.07     5304.89     75.58 o 
  -2   2  10     4455.23     4470.18     43.28 o 
   0   2  10    12621.11    12411.22     97.19 o 
   2   2  10     4572.95     4523.68     38.55 o 
  -4   4  10     2490.52     2525.91     26.42 o 
  -2   4  10     6378.33     6391.07     42.63 o 
   0   4  10     1077.98     1115.50     14.70 o 
   2   4  10     6464.68     6493.56     37.73 o 
   4   4  10     2610.42     2641.94     23.51 o 
  -6   6  10     1619.78     1657.97     20.58 o 
  -4   6  10     5613.79     5614.45     33.99 o 
  -2   6  10     1644.03     1660.53     18.16 o 
   0   6  10     4246.76     4299.64     31.73 o 
   2   6  10     1508.77     1531.84     15.91 o 
   4   6  10     5568.56     5564.94     34.91 o 
   6   6  10     1559.11     1563.37     22.55 o 
  -6   8  10     1497.20     1518.42     18.62 o 
  -4   8  10      914.05      896.03     17.10 o 
  -2   8  10     2516.19     2495.36     35.51 o 
   0   8  10     1143.18     1175.92     19.82 o 
   2   8  10     2466.02     2481.88     27.84 o 
   4   8  10      937.12      979.32     18.02 o 
   6   8  10     1551.80     1572.04     15.58 o 
  -4  10  10     1096.12     1171.85     27.90 o 
  -2  10  10      756.83      757.87     26.70 o 
   0  10  10     2995.99     2969.50     64.74 o 
   2  10  10      740.24      807.62     31.88 o 
   4  10  10     1083.65     1157.49     27.76 o 
  -1   1  11      973.20      989.57     15.33 o 
   1   1  11      805.32      796.38     14.73 o 
  -3   3  11      332.45      341.21     14.08 o 
  -1   3  11       83.76       56.56     11.27 o 
   1   3  11      148.92      128.88     10.29 o 
   3   3  11      228.15      227.96     13.85 o 
  -5   5  11     1025.40     1081.80     21.45 o 
  -3   5  11      323.00      301.45     10.45 o 
  -1   5  11      311.47      329.56     11.60 o 
   1   5  11      148.09      133.12     15.11 o 
   3   5  11      404.94      375.56     10.66 o 
   5   5  11      880.30      882.87     18.07 o 
  -5   7  11      286.64      258.22     12.42 o 
  -3   7  11      271.54      246.60     12.15 o 
  -1   7  11       72.71       13.80     15.07 o 
   1   7  11      152.55       96.74     12.97 o 
   3   7  11      278.68      267.06     11.15 o 
   5   7  11      365.53      321.39     14.44 o 
  -3   9  11      204.59      208.52     16.80 o 
  -1   9  11      507.25      527.92     19.19 o 
   1   9  11      451.02      469.57     15.14 o 
   3   9  11      283.22      256.87     12.95 o 
   0   0  12     4920.51     4840.88     91.87 o 
  -2   2  12     2556.00     2567.61     30.49 o 
   0   2  12     2825.76     2848.11     24.02 o 
   2   2  12     2355.35     2304.58     29.72 o 
  -4   4  12     2458.88     2451.47     24.99 o 
  -2   4  12     1940.72     1967.95     18.36 o 
   0   4  12     2066.29     2111.94     25.85 o 
   2   4  12     1787.03     1816.48     17.05 o 
   4   4  12     2323.83     2338.36     23.14 o 
  -6   6  12     1213.91     1216.69     30.73 o 
  -4   6  12     1229.61     1271.35     14.75 o 
  -2   6  12     1309.83     1309.54     17.58 o 
   0   6  12      816.31      865.05     13.44 o 
   2   6  12     1404.18     1446.31     17.46 o 
   4   6  12     1271.52     1324.26     15.32 o 
   6   6  12     1256.42     1275.64     30.46 o 
  -2   8  12      980.63     1008.61     21.28 o 
   0   8  12     1230.88     1219.52     20.86 o 
   2   8  12     1080.21     1117.00     21.12 o 
  -1   1  13      210.87      195.49     16.04 o 
   1   1  13      207.49      205.03     19.51 o 
  -3   3  13      441.66      455.88     17.27 o 
  -1   3  13      326.51      333.32     11.51 o 
   1   3  13      234.29      249.38     11.60 o 
   3   3  13      319.09      317.65     16.61 o 
  -3   5  13      222.54      238.67     16.11 o 
  -1   5  13      162.31      107.33     19.53 o 
   1   5  13      203.45      191.65     15.82 o 
   3   5  13      178.78      123.98     14.38 o 
   0   0  14      337.25      381.79     23.65 o 
  -2   2  14      777.24      780.70     21.87 o 
   0   2  14     1515.12     1553.32     15.53 o 
   2   2  14      645.77      660.67     18.76 o 
  -2   4  14     1383.83     1457.14     25.27 o 
   0   4  14      590.05      609.14     15.24 o 
   2   4  14     1302.53     1313.45     25.09 o 
                                                 
